# Supplementary material for: ‘Am I doing this right?’ Physician perceptions of the global assessment in clinical trials of systemic sclerosis
Source: Rheumatology (Oxford). 2025 Jul 11;64(11):5844–52. doi: 10.1093/rheumatology/keaf377 (PMC12596065; doi:10.1093/rheumatology/keaf377)
Supplement: keaf377_Supplementary_Data [file keaf377_supplementary_data.zip]

Archive with 3 entries (2 files):
- keaf377_Supplementary_Data/
- keaf377_Supplementary_Data/rhe-25-0923-File003.pdf
- keaf377_Supplementary_Data/rhe-25-0923-File004.pdf
